# Supplementary material for: Construction of a New Probe Based on Copper Chaperone Protein for Detecting Cu2+ in Cells
Source: Molecules. 2024 Feb 27;29(5):1020. doi: 10.3390/molecules29051020 (PMC10935257; doi:10.3390/molecules29051020)
Supplement: Supplementary file 1 [file molecules-29-01020-s001.zip]

Archive with 1 entries (1 files):
- molecules-2863055-supplementary.pdf
